# Supplementary material for: A decade of viral mutations and associated drug resistance in a population of HIV-1+ Puerto Ricans: 2002–2011
Source: PLoS One. 2017 May 11;12(5):e0177452. doi: 10.1371/journal.pone.0177452 (PMC5426751; doi:10.1371/journal.pone.0177452)
Supplement: S1 Table — A complete list of protease (PRO) mutations, reverse transcriptase (RT) mutations, and associated drug resistance, broken down by gender and year. (XLSX) [file pone.0177452.s001.xlsx]

## Sheet: PROTMutations
Year	Gender	Total	A71I	A71T	A71V	D30N	D60E	E34Q	E35G	F53L	G16E	G48V	G73C	G73S	G73T	H69K	I13V	I15V	I47A	I47V	I50L	I50V	154A	I54L	I54M	I54T	I54V	I62V	I84V	I85V	I93L	K20I	K20M	K20R	K20T	K20V	K43T	L10F	L10F/I	L10I	L10R	L10V	L19I	L24I	L24V	L33F	L33I	L33V	L63P
2002	female	61	.	6	7	2	.	.	.	4	.	1	.	0	.	.	.	.	.	1	.	0	.	0	0	0	5	.	2	.	.	.	0	4	.	.	.	0	.	12	0	2	.	1	0	0	.	.	41
2002	male	128	.	14	21	9	.	.	.	4	.	1	.	4	.	.	.	.	.	2	.	0	.	0	1	0	15	.	4	.	.	.	2	9	.	.	.	0	.	24	1	10	.	2	0	0	.	.	98
2002	unknown	68	.	9	16	6	.	.	.	1	.	1	.	6	.	.	.	.	.	0	.	0	.	0	1	0	11	.	9	.	.	.	0	3	.	.	.	0	.	17	0	1	.	0	0	0	.	.	51
2003	female	123	.	10	18	18	.	.	.	2	.	0	.	1	.	.	.	.	.	1	.	1	.	1	0	0	13	.	9	.	.	.	3	8	.	.	.	1	0	17	0	7	.	6	1	3	.	.	94
2003	male	221	.	31	44	44	.	.	.	6	.	4	.	13	.	.	.	.	.	6	.	2	.	4	4	1	30	.	16	.	.	.	11	8	.	.	.	3	1	57	3	11	.	2	0	2	.	.	158
2003	unknown	88	.	7	15	15	.	.	.	2	.	2	.	7	.	.	.	.	.	1	.	1	.	1	0	0	9	.	5	.	.	.	1	6	.	.	.	2	0	22	0	14	.	3	0	3	.	.	60
2004	female	178	.	16	32	20	.	.	.	5	.	1	.	4	.	.	.	.	.	1	2	2	.	0	3	0	17	.	11	.	.	.	0	16	.	.	.	11	.	25	2	7	.	4	0	14	.	.	120
2004	male	305	.	46	52	31	.	.	.	12	.	4	.	10	.	.	.	.	.	11	1	4	.	3	2	1	37	.	19	.	.	.	4	18	.	.	.	18	.	45	1	23	.	8	0	17	.	.	224
2004	unknown	83	.	9	14	7	.	.	.	2	.	0	.	2	.	.	.	.	.	3	1	1	.	1	2	0	10	.	7	.	.	.	4	5	.	.	.	6	.	13	0	6	.	5	0	8	.	.	59
2005	female	202	3	21	38	19	.	.	.	7	.	2	0	9	0	.	.	.	.	7	5	3	.	6	2	0	20	.	11	.	.	2	4	11	.	.	.	9	0	43	0	10	.	.	8	14	7	4	138
2005	male	385	6	49	79	40	.	.	.	10	.	7	3	26	5	.	.	.	.	17	5	10	.	11	5	3	59	.	36	.	.	7	11	39	.	.	.	29	1	87	1	28	.	.	16	39	6	7	292
2005	unknown	67	1	6	6	4	.	.	.	2	.	0	0	0	0	.	.	.	.	2	0	0	.	2	0	0	3	.	3	.	.	0	0	5	.	.	.	2	0	7	0	3	.	.	1	3	0	1	46
2006	female	245	3	36	37	37	.	3	1	7	6	0	0	12	1	0	55	.	.	7	4	3	0	11	4	0	25	.	10	.	.	11	5	29	.	1	5	19	0	35	0	10	.	6	0	23	9	8	174
2006	male	415	6	56	93	44	.	4	2	7	9	3	7	22	6	6	91	.	.	10	8	3	1	12	8	0	59	.	29	.	.	19	6	32	.	3	13	30	0	75	3	30	.	14	0	36	11	16	309
2006	unknown	50	0	11	7	2	.	0	1	0	6	0	0	1	1	1	10	.	.	2	0	0	0	2	0	0	5	.	2	.	.	3	0	4	.	0	0	2	1	8	0	2	.	0	0	1	0	0	30
2007	female	206	1	21	29	13	42	1	3	4	6	0	1	7	0	1	58	15	1	9	3	3	1	6	2	0	16	43	11	7	35	4	2	15	9	0	3	9	12	26	1	8	.	4	.	12	9	5	134
2007	male	385	5	43	69	30	99	5	2	3	14	2	3	16	2	0	129	42	1	18	3	5	1	14	9	3	34	75	19	3	66	16	2	32	12	3	13	27	40	55	3	16	.	12	.	37	9	10	264
2007	unknown	17	0	0	4	1	5	0	0	0	0	0	0	0	0	0	3	1	0	0	1	0	0	0	0	0	0	4	0	0	2	0	1	1	0	0	0	0	0	1	0	0	.	0	.	0	0	0	12
2008	female	244	3	31	31	16	29	3	3	5	16	1	0	6	1	0	61	51	.	8	4	2	0	5	3	0	8	73	11	6	51	4	1	14	12	2	3	9	.	33	1	7	.	0	.	12	8	7	154
2008	male	447	4	57	45	25	50	4	1	4	6	3	4	9	4	2	123	79	.	8	6	4	3	4	5	0	25	133	24	6	114	5	3	22	10	3	8	16	.	67	0	20	.	7	.	23	7	16	318
2008	unknown	15	0	0	4	0	1	0	0	0	0	0	0	1	0	0	1	4	.	0	1	0	0	0	0	1	1	5	0	0	3	0	0	2	0	0	2	0	.	2	0	2	.	1	.	0	0	1	8
2009	female	89	0	12	9	6	6	0	0	2	5	1	.	2	2	1	24	19	3	.	2	0	0	3	1	.	4	27	2	4	27	0	0	7	4	0	1	5	.	18	.	2	.	0	.	4	1	3	61
2009	male	225	2	22	20	5	23	2	1	3	13	0	.	1	1	2	75	48	6	.	2	3	1	4	4	.	8	61	10	2	53	2	3	7	6	1	3	6	.	26	.	12	.	2	.	10	2	11	155
2009	unknown	27	0	2	5	0	2	1	0	0	2	0	.	0	1	1	9	6	0	.	0	0	0	0	0	.	3	13	0	0	11	1	0	1	0	0	1	1	.	5	.	2	.	0	.	1	1	0	17
2010	female	35	0	2	4	0	5	1	0	2	1	0	.	1	0	0	6	5	.	0	0	0	0	2	0	.	2	10	3	0	11	0	0	1	0	0	0	0	.	2	.	1	2	0	.	1	0	1	24
2010	male	55	0	5	1	1	7	0	0	0	1	0	.	0	0	0	16	11	.	1	0	0	0	0	0	.	0	12	0	1	13	0	0	1	1	0	1	0	.	3	.	2	6	0	.	0	0	2	36
2010	unknown	49	0	4	3	2	6	1	0	2	3	0	.	0	0	0	14	6	.	0	0	0	0	3	0	.	0	15	1	0	8	0	0	2	0	0	0	2	.	3	.	4	7	0	.	1	0	2	31
2011	female	14	0	1	2	0	2	0	0	1	0	0	.	0	0	0	3	2	.	1	0	0	0	0	1	.	1	4	1	0	3	0	0	2	0	0	0	0	.	3	.	1	0	0	.	1	0	0	1
2011	male	15	0	1	0	0	2	0	0	0	1	0	.	0	0	0	3	5	.	0	0	1	0	0	0	.	0	6	0	1	5	0	0	4	0	0	1	0	.	2	.	2	0	0	.	0	0	0	0
2011	unknown	33	0	6	1	0	3	0	0	0	1	0	.	0	0	0	6	9	.	0	0	0	0	0	0	.	0	9	0	0	9	0	0	1	0	0	0	0	.	3	.	2	1	0	.	0	0	2	2
	Total	4475	34	534	706	397	282	25	14	97	90	33	18	160	24	14	687	303	11	116	48	48	7	95	57	9	420	490	255	30	411	74	63	309	54	13	54	207	55	736	16	245	16	77	26	265	70	96	3111
[truncated: 28 more columns]

## Sheet: RTMutations
Year	Gender	Total	A62V	A98G	D67N	E44D	F116Y	F227L	F77L	G190A	G190E	G190S	H208Y	K101E	K101P	K101Q	K103N	K103S	K219E	K219Q	K219R	K65R	K70E	K70R	L100I	L210W	L74V	M184I	M184V	M230L	M41L	P225H	Q151M	T215C	T215D	T215F	T215S	T215V	T215Y	T69D	T69N	V106A	V108I	V118I	V179D	V75A	V75I	V75M	V75T
2002	female	61	1	1	3	0	0	0	0	3	0	1	.	4	.	1	16	.	0	5	.	0	.	4	3	8	.	0	27	0	11	1	0	0	0	5	0	.	11	1	.	0	2	4	2	0	1	0	1
2002	male	128	2	2	6	5	2	0	1	8	0	3	.	2	.	4	41	.	4	15	.	1	.	22	5	14	.	1	68	1	25	3	5	0	2	10	2	.	23	6	.	0	4	13	2	1	3	2	3
2002	unknown	68	1	3	3	5	1	0	0	10	0	0	.	5	.	2	31	.	1	7	.	1	.	9	11	12	.	1	28	0	14	4	1	1	0	5	0	.	15	2	.	0	8	16	0	0	0	1	3
2003	female	123	2	3	16	6	0	0	0	3	2	1	.	3	.	3	36	.	1	10	.	4	.	12	9	9	10	5	52	1	30	6	0	0	0	5	2	.	34	6	.	0	6	17	3	0	0	1	2
2003	male	221	6	5	53	10	4	2	3	11	1	3	.	4	.	7	66	.	8	29	.	5	.	43	13	13	20	0	103	0	51	8	7	0	0	12	1	.	49	11	.	1	9	23	5	2	4	1	3
2003	unknown	88	176	3	21	2	2	2	0	2	6	0	.	3	.	6	1	.	28	18	.	0	.	22	0	8	5	3	20	19	1	23	0	3	0	3	2	.	11	15	.	5	0	5	14	0	0	3	0
2004	female	178	6	10	29	6	1	0	2	2	2	3	.	1	.	5	49	.	4	18	.	11	.	25	11	19	13	0	84	2	37	9	2	2	0	6	1	.	31	5	.	0	10	25	4	0	3	3	1
2004	male	305	8	12	67	12	9	5	6	18	1	7	.	5	.	7	89	.	22	36	.	4	.	54	21	46	32	0	142	1	68	10	9	0	2	15	0	.	57	17	.	2	15	37	5	0	9	1	4
2004	unknown	83	0	1	14	0	0	1	0	2	1	3	.	1	.	3	32	.	5	7	.	2	.	13	6	6	5	0	42	2	11	8	0	0	1	6	0	.	10	2	.	0	6	9	0	1	0	2	0
2005	female	202	6	5	38	8	1	0	3	7	0	4	.	5	.	4	57	1	9	19	.	9	.	29	10	29	8	2	88	1	39	12	2	1	2	13	1	1	38	7	.	1	10	29	2	0	3	3	0
2005	male	385	12	13	91	25	6	3	4	24	0	5	.	10	.	7	78	4	16	54	.	12	.	72	29	56	24	3	182	4	98	9	8	3	2	34	3	1	75	22	.	1	15	71	6	1	7	3	3
2005	unknown	67	0	1	9	3	0	0	0	2	1	0	.	3	.	1	20	0	2	3	.	1	.	9	4	4	3	0	17	2	7	3	0	0	0	2	0	0	6	1	.	0	3	8	0	0	0	1	0
2006	female	245	8	5	37	8	2	1	3	11	1	2	7	1	1	7	49	3	15	16	2	6	.	28	7	29	10	0	122	0	58	7	2	2	1	13	0	2	46	9	6	0	12	41	7	0	6	2	2
2006	male	415	13	18	91	21	4	1	4	12	2	10	9	10	4	10	85	2	24	47	6	14	.	69	14	45	22	4	181	2	90	17	5	3	3	23	4	4	65	16	9	0	12	59	4	1	5	2	3
2006	unknown	50	1	1	4	1	0	1	0	2	0	1	0	1	0	0	13	1	1	1	0	1	.	3	1	4	3	0	20	1	10	2	0	0	1	2	0	0	10	1	1	0	2	5	0	0	0	0	0
2007	female	206	4	9	27	8	0	2	3	6	1	2	7	4	2	2	50	4	6	14	7	12	2	22	7	18	5	2	86	2	39	10	2	0	2	8	0	2	31	3	14	.	5	22	2	0	2	3	.
2007	male	385	8	17	64	14	7	1	5	7	3	4	18	13	4	4	61	3	14	39	8	13	3	59	11	35	17	1	166	1	64	12	7	1	0	19	3	3	60	8	14	.	10	53	4	1	5	4	.
2007	unknown	17	1	0	0	1	0	0	0	2	0	0	0	0	0	1	3	1	0	0	0	1	0	0	0	1	0	0	2	0	2	0	0	0	1	0	0	0	1	0	0	.	1	0	0	0	0	0	.
2008	female	244	7	5	25	7	2	0	3	5	1	0	8	5	1	2	56	0	8	13	2	8	2	21	4	17	4	0	84	1	27	3	4	1	2	8	1	1	22	3	9	1	4	18	3	0	6	2	0
2008	male	447	10	12	41	5	2	1	1	14	0	6	8	6	10	4	84	5	15	27	6	7	1	45	10	28	6	1	122	0	51	10	3	1	0	19	4	2	40	10	13	1	15	33	5	1	4	2	1
2008	unknown	15	0	1	2	1	0	0	0	0	0	0	0	0	0	0	2	0	1	0	0	0	0	1	0	1	0	0	4	1	1	1	0	0	0	0	0	0	1	0	1	0	1	3	0	0	0	0	0
2009	female	89	1	1	11	2	1	1	.	2	0	0	0	2	0	2	19	0	6	1	0	2	1	11	2	3	4	0	30	0	14	4	1	1	1	3	0	0	4	0	3	.	3	7	1	.	1	0	.
2009	male	225	2	4	18	2	1	0	.	2	1	1	2	4	1	0	37	1	5	12	1	6	0	13	6	10	3	1	53	1	18	7	1	1	2	3	1	2	16	1	8	.	4	27	4	.	1	1	.
2009	unknown	27	0	1	3	0	0	0	.	0	0	0	0	0	0	2	2	0	1	0	1	2	0	1	1	2	0	0	4	0	3	0	0	0	1	0	0	0	2	0	1	.	1	3	1	.	0	1	.
2010	female	35	0	1	3	3	0	0	.	1	0	0	1	0	0	0	5	0	0	1	1	0	0	2	0	4	1	1	5	0	5	0	0	0	1	2	0	0	3	1	1	.	1	6	0	.	0	0	.
2010	male	55	1	1	2	0	0	0	.	4	1	1	0	3	0	0	3	1	1	1	0	1	0	2	0	1	0	0	4	0	2	1	0	0	0	2	1	0	1	0	0	.	0	3	0	.	2	0	.
2010	unknown	49	2	0	2	2	0	0	.	1	0	1	0	1	0	0	5	0	0	2	1	0	0	1	1	0	2	0	4	0	4	0	0	0	0	2	0	0	2	1	1	.	0	1	0	.	0	0	.
2011	female	14	0	0	0	1	0	0	.	0	0	0	0	0	0	0	2	0	0	0	0	0	0	1	1	1	0	0	1	0	2	0	0	0	0	0	0	0	2	0	0	.	0	2	2	.	0	0	.
2011	male	15	0	0	0	0	0	0	.	0	0	0	0	0	1	0	3	0	0	0	0	0	0	0	0	0	0	0	3	0	0	1	0	0	0	1	2	0	0	0	0	.	0	0	0	.	0	0	.
2011	unknown	33	0	0	1	1	0	0	.	0	0	0	1	0	0	0	5	0	0	0	0	0	0	0	1	1	0	0	1	0	1	0	0	1	0	0	0	0	0	1	0	.	0	3	0	.	0	0	.
	Total	4475	278	135	681	159	45	21	38	161	24	58	61	96	24	84	1000	26	197	395	35	123	9	593	188	424	197	25	1745	42	783	171	59	21	24	221	28	18	666	149	81	12	159	543	76	8	62	38	26
[truncated: 15 more columns]

## Sheet: DrugResistance
			Single drugs																		Ritonavir combinations
Year	Gender	Total	Abacavir (ABC)	Amprenavir (APV) or Amprenavir (APV)/ Fosamprenavir (FPV)	Atazanavir (ATV)	Delavirdine (DLV)	Didanosine (ddl)	Efavirenz (EFV)	Etravirine (ETR)	Indinavir (IDV)	Lamivudine (3TC)	Lamivudine (3TC)/Emtricitabine (FTC)	Nelfinavir (NFV)	Nevirapine (NVP)	Ritonavir (RTV)	Saquinavir (SQV)	Stavudine (d4T)	Tenofovir (TDF)	Zalcitabine (ddC)	Zidovudine (AZT)	(APV/r) or (FPV/r)	Atazanavir (ATV/r)	Darunavir + Ritonavir (DRV/r)	Indinavir (IDV)/r	Lopinavir + Ritonavir (LPV/r)	Saquinavir + Ritonavir (SQV/r)	Tipranavir + Ritonavir (TPV/r)
2002	female	61	20	10	0	24	30	24	0	15	27	0	17	24	15	15	17	1	30	20	.	.	.	.	10	.	.
2002	male	128	50	26	0	51	81	51	0	41	73	0	48	54	41	37	45	13	81	52	.	.	.	.	23	.	.
2002	unknown	68	27	25	0	37	38	37	0	29	32	0	31	37	29	28	25	10	38	29	.	.	.	.	22	.	.
2003	female	123	48	28	2	51	63	52	0	32	58	0	42	52	32	28	46	16	68	51	.	.	.	.	22	.	.
2003	male	221	98	66	9	84	109	84	0	85	111	0	100	84	85	75	92	47	132	98	.	.	.	.	59	.	.
2003	unknown	88	48	27	6	37	50	39	0	38	45	0	41	39	38	36	44	21	55	47	.	.	.	.	26	.	.
2004	female	178	67	30	49	67	53	68	0	37	90	0	53	68	37	35	64	51	97	63	.	.	.	.	29	.	.
2004	male	305	135	72	105	119	100	127	0	90	158	0	111	127	90	84	127	91	172	125	.	.	.	.	65	.	.
2004	unknown	83	28	19	26	34	19	37	0	26	42	0	29	37	26	25	24	17	49	22	.	.	.	.	19	.	.
2005	female	202	75	50	79	74	53	77	0	65	97	0	73	77	66	57	74	53	109	0	.	.	.	.	39	.	.
2005	male	385	183	126	173	132	121	140	0	152	197	0	178	140	152	142	166	121	228	0	.	.	.	.	120	.	.
2005	unknown	67	15	11	15	25	8	25	0	11	17	0	14	25	11	10	14	7	19	0	.	.	.	.	9	.	.
2006	female	245	80	66	107	80	71	70	0	81	0	129	97	73	78	72	85	59	146	80	45	.	.	63	54	57	18
2006	male	415	154	120	192	138	117	126	0	151	0	197	176	128	142	147	167	108	233	155	82	.	.	99	109	95	35
2006	unknown	50	14	13	20	17	13	15	0	17	0	21	16	15	16	15	15	11	22	14	8	.	.	12	7	10	1
2007	female	206	55	46	65	21	56	76	0	56	0	94	63	75	16	16	62	54	32	62	43	39	14	56	37	51	26
2007	male	385	110	108	149	36	100	92	0	132	0	176	138	100	47	45	131	95	74	127	104	70	25	121	83	112	55
2007	unknown	17	2	2	4	2	2	5	0	3	0	2	4	5	2	2	2	2	1	1	1	1	1	3	2	3	0
2008	female	244	41	41	66	0	41	66	0	57	0	87	64	69	0	0	56	38	0	55	40	45	19	49	40	48	25
2008	male	447	66	66	100	0	64	109	0	84	0	129	94	112	0	0	101	61	0	101	60	79	28	75	57	76	47
2008	unknown	15	1	2	3	0	1	2	0	2	0	4	2	2	0	0	2	1	0	2	2	3	1	2	2	2	2
2009	female	89	13	18	22	0	11	23	0	22	0	32	21	23	0	0	19	12	0	19	18	19	6	20	12	18	8
2009	male	225	25	32	37	0	26	49	0	39	0	57	38	51	0	0	31	26	0	31	31	34	11	35	31	33	15
2009	unknown	27	5	4	6	0	5	4	0	8	0	6	6	4	0	0	5	7	0	5	4	5	1	6	4	7	3
2010	female	35	6	5	4	0	6	10	3	4	0	9	4	10	0	0	7	6	0	7	5	4	3	4	3	7	3
2010	male	55	3	5	5	0	3	9	2	4	0	4	4	9	0	0	6	3	0	5	5	4	1	3	0	8	2
2010	unknown	49	3	6	6	0	4	7	4	4	0	4	5	7	0	0	5	4	0	5	6	6	1	3	1	6	4
2011	female	14	2	3	2	0	2	5	1	3	0	2	1	5	0	0	2	2	0	2	3	2	2	3	2	4	2
2011	male	15	0	4	1	0	0	3	1	2	0	3	1	3	0	0	1	0	0	1	4	1	0	2	1	7	2
2011	unknown	33	1	4	2	0	1	6	2	3	0	1	1	6	0	0	1	1	0	1	4	2	0	1	0	6	0
	Total	4475	1375	1035	1255	1029	1248	1438	13	1293	947	957	1472	1461	923	869	1436	938	1586	1180	465	314	113	557	888	550	248
